# Supplementary material for: Synthesis and Bioinformatic Characterization of New Schiff Bases with Possible Applicability in Brain Disorders
Source: Molecules. 2021 Jul 8;26(14):4160. doi: 10.3390/molecules26144160 (PMC8307098; doi:10.3390/molecules26144160)
Supplement: Supplementary file 1 [file molecules-26-04160-s001.zip]

Archive with 1 entries (1 files):
- molecules-1269818-supplementary.pdf
